# Supplementary material for: Achilles tendon structure is negatively correlated with body mass index, but not influenced by statin use: A cross-sectional study using ultrasound tissue characterization
Source: PLoS One. 2018 Jun 21;13(6):e0199645. doi: 10.1371/journal.pone.0199645 (PMC6013147; doi:10.1371/journal.pone.0199645)
Supplement: S1 Table — (XLSX) [file pone.0199645.s001.xlsx]

## Sheet: Sheet1
Group	ID	BMI	age	Type I echoes	IPAQ	CSA
Statin	2015-M-019S	24.2	82	0.655	3	61.3278
	2015-M-020S	24.9	77	0.715	3	52.057
	2015-F-022S	27.3	83	0.49	3	60.8457
	2015-F-023S	24	77	0.545	3	41.882
	2015-M-024S	25.4	55	0.705	2	63.928
	2015-M-025S	23.1	56	0.745	3	53.4915
	2015-M-027S	26	81	0.75	2	39.228
	2015-F-028S	33.7	67	0.305	2	65.0487
	2015-M-029S	28.5	68	0.7	3	63.72
	2015-M-030S	24.5	61	0.685	3	41.5277
	2015-M-031S	28.3	61	0.725	2	57.197
	2015-M-032S	31.9	64	0.6	2	70.206
	2015-M-033S	26.9	79	0.725	2	81.4702
	2015-M-035S	25.2	60	0.655	1	82.3538
	2015-M-036S	31	65	0.61	3	56.3952
	2015-M-040S	31	67	0.615	3	71.3988
	2015-M-041S	30.5	72	0.655	3	56.743
	2015-M-042S	27.1	66	0.68	3	55.1128
	2015-M-043S	29.3	69	0.4	2	61.2387
	2016-M-044S	29.1	74	0.73	3	84.853
	2016-M-045S	22	67	0.775	2	45.9102
	2016-M-046S	23.4	81	0.795	2	40.8618
	2015-M-047S	29.4	64	0.74	2	81.8303
	2016-M-048S	28.5	85	0.8	2	76.01
	2016-M-049S	22.1	73	0.635	3	60.1945
	2016-M-050S	23.9	62	0.72	2	70.4175
	2016-M-051S	34.4	82	0.445	1	55.925
	2016-M-054S	27	45	0.73	1	55.809
	2016-M-055S	29.7	68	0.68	2	51.6138
	2016-M-056S	28.5	68	0.685	2	46.815
	2016-M-062S	24.9	74	0.815	1	66.71
	2016-F-065S	24.9	69	0.72	3	39.24
	2016-M-067S	23.4	54	0.775	3	60.0247
Control	2017-M-081C	29.9	53	0.695	1	53.3513
	2017-M-091C	27.1	66	0.555	3	65.386
	2016-F-071C	21.5	47	0.765	3	62.4288
	2016-F-068C	21.4	69	0.63	2	58.8107
	2016-M-059C	34.2	48	0.7	2	61.5065
	2015-M-021C	28.6	72	0.745	3	62.9612
	2017-M-082C	33.1	73	0.645	3	57.6175
	2015-F-026C	28.2	68	0.505	2	55.1067
	2017-M-092C	23.5	73	0.76	3	65.7163
	2017-M-090C	26.5	60	0.81	3	61.8398
	2017-M-094C	27.6	69	0.73	3	60.9562
	2017-M-080C	32.5	76	0.77	2	38.157
	2016-M-072C	22.2	64	0.785	2	65.7995
	2017-M-077C	21.8	68	0.54	3	50.2722
	2017-M-085C	21.5	57	0.78	2	60.3405
	2017-M-084C	21.5	60	0.72	2	50.5577
	2016-M-058C	26.2	57	0.53	1	52.197
	2016-M-074C	24	54	0.77	2	57.499
	2017-M-083C	29.9	63	0.78	1	66.829
	2016-M-060C	33.5	73	0.53	3	84.5228
	2017-M-076C	22.2	75	0.725	2	65.5528
	2017-M-089C	27.2	63	0.795	2	68.4805
	2017-M-088C	25.9	65	0.83	3	63.1012
	2017-M-078C	26.3	60	0.755	2	48.9008
	2016-M-061C	28	51	0.565	2	72.1785
	2016-M-070C	34.6	55	0.77	2	56.6005
	2017-M-079C	23.3	59	0.78	3	52.947
	2016-M-052C	28.4	60	0.73	3	57.0555
	2016-M-075C	20.1	61	0.74	2	60.459
	2017-M-086C	29	72	0.74	3	58.3318
	2017-M-087C	28.3	65	0.845	2	56.4812
	2016-F-064C	23.1	55	0.565	2	51.6227
	2017-M-093C	27.6	61	0.755	2	73.7047
